# Supplementary material for: Effects of In Vitro Muscle Contraction on Thermogenic Protein Levels in Co-Cultured Adipocytes
Source: Life (Basel). 2021 Nov 12;11(11):1227. doi: 10.3390/life11111227 (PMC8625343; doi:10.3390/life11111227)
Supplement: Supplementary file 1 [file life-11-01227-s001.zip]

Archive with 1 entries (1 files):
- life-1429025-supplementary.pdf
